# Supplementary material for: In Vitro and In Vivo Anti-Cancer Activity of Lasiokaurin in a Triple-Negative Breast Cancer Model
Source: Molecules. 2023 Nov 22;28(23):7701. doi: 10.3390/molecules28237701 (PMC10707582; doi:10.3390/molecules28237701)
Supplement: Supplementary file 1 [file molecules-28-07701-s001.zip]

Archive with 1 entries (1 files):
- molecules-2528662-supplementary.pdf
